# Supplementary material for: Arabidopsis OSMOTIN 34 Functions in the ABA Signaling Pathway and Is Regulated by Proteolysis
Source: Int J Mol Sci. 2021 Jul 24;22(15):7915. doi: 10.3390/ijms22157915 (PMC8347876; doi:10.3390/ijms22157915)
Supplement: Supplementary file 1 [file ijms-22-07915-s001.zip]

Archive with 2 entries (2 files):
- Supplementary Figures S1-S4.pdf
- Supplementary Table S1.xlsx
